# Supplementary material for: Genome-wide identification and expression analysis of the glutamate receptor gene family in sweet potato and its two diploid relatives
Source: Front Plant Sci. 2023 Dec 21;14:1255805. doi: 10.3389/fpls.2023.1255805 (PMC10764598; doi:10.3389/fpls.2023.1255805)
Supplement: Supplementary file 1 [file Table_1.xlsx]

## Sheet: Sheet1
Tabel S1. Identification of GLR family genes in in Ipomoea batatas, Ipomoea trifida, and Ipomoea triloba.
Arabidopsis	Homologous gene in I.batatas/I. trifida/ I. triloba	Gene ID	Gene name	Chromosome localization
Group Ⅰ AT3G04110.1/ATGLR1.1 AT5G48400.1/ATGLR1.2 AT5G48410.1/ATGLR1.3 AT3G07520.1/ATGLR1.4	I. batatas	g2074.t1	IbGLR3	LG1:4000968 -4006513
		g10173.t1	IbGLR4	LG3:5187913-5191782
		g10174.t1	IbGLR5	LG3:5201286-5205552
		g10180.t1	IbGLR6	LG3:5238630 -5256642
		g10181.t1	IbGLR7	LG3:5262970 -5267412
		g49894.t1	IbGLR22	LG12:22431733 -22440273
		g49895.t1	IbGLR23	LG12:22440396 -22444288
		g49902.t1	IbGLR24	LG12:22560402- 22569240
		g49903.t1	IbGLR25	LG12:22569368- 22573427
		g55125.t1	IbGLR35	LG13:28111031- 28114705
		g55127.t1	IbGLR36	LG13:28118541- 28129850
	I. trifida	itf02g07680.t1	ItfGLR5	Chr02:7508971- 7512383
		itf02g07700.t1	ItfGLR6	Chr02:7516552- 7520155
		itf02g07710.t1	ItfGLR7	Chr02:7520632- 7528978
		itf05g11900.t1	ItfGLR16	Chr05:14720849 -14724215
		itf07g08400.t1	ItfGLR18	Chr07:6157568 -6162435
		itf07g19410.t1	ItfGLR19	Chr07:19345376 -19352714
		itf07g19420.t1	ItfGLR20	Chr07:19352901- 19357002
		itf14g14380.t1	ItfGLR27	Chr14:15139946 -15143787
		itf14g14400.t1	ItfGLR28	Chr14:15156404 -15163729
		itf14g14410.t1	ItfGLR29	Chr14:15165860 -15170520
		itf14g14440.t1	ItfGLR30	Chr14:15187902 -15198096
		itf00g23530.t1	ItfGLR31	Chr00:38974163 -38978596
	I. triloba	itb02g02990.t1	ItbGLR5	Chr02:1719423 -1722837
		itb02g03010.t1	ItbGLR6	Chr02:1727250- 1731000
		itb02g03020.t1	ItbGLR7	Chr02:1731351- 1739710
		itb05g12420.t1	ItbGLR18	Chr05:18980474 -18983518
		itb07g08650.t1	ItbGLR21	Chr07:6936227- 6940372
		itb14g15790.t1	ItbGLR28	Chr14:19126135- 19130387
		itb14g15890.t1	ItbGLR29	Chr14:19210182 -19222559
		itb14g15900.t1	ItbGLR30	Chr14:19228975 -19232867
		itb14g15930.t1	ItbGLR31	Chr14:19243601- 19245830
		itb14g15940.t1	ItbGLR32	Chr14:19253469-19262750
Group Ⅱ AT5G27100.1/ATGLR2.1 AT2G24720.1/ATGLR2.2 AT2G24710.1/ATGLR2.3 AT4G31710.1/ATGLR2.4 AT5G11210.1/ATGLR2.5 AT5G11180.1/ATGLR2.6 AT2G29120.1/ATGLR2.7 AT2G29110.1/ATGLR2.8 AT2G29100.1/ATGLR2.9	I .batatas	g54783.t1	IbGLR30	LG13:25887514- 25896266
		g55118.t1	IbGLR31	LG13:28088560- 28092546
		g55121.t1	IbGLR32	LG13:28096998- 28100466
		g55122.t1	IbGLR33	LG13:28102151- 28105745
		g55123.t1	IbGLR34	LG13:28105777- 28109346
		g60932.t1	IbGLR37	LG15:6715310 -6720091
	I. trifida	itf02g07620.t1	ItfGLR1	Chr02:7490141- 7493831
		itf02g07640.t1	ItfGLR2	Chr02:7496550 -7498687
		itf02g07650.t1	ItfGLR3	Chr02:7500671- 7504065
		itf02g07660.t1	ItfGLR4	Chr02:7504408 -7507568
		itf02g10610.t1	ItfGLR8	Chr02:9214930- 9217911
		itf06g18560.t1	ItfGLR17	Chr06:20951861 -20955556
	I. triloba	itb02g02950.t1	ItbGLR1	Chr02:1700877- 1704562
		itb02g02960.t1	ItbGLR2	Chr02:1705909 -1709422
		itb02g02970.t1	ItbGLR3	Chr02:1711034 -1714449
		itb02g02980.t1	ItbGLR4	Chr02:1714787- 1718025
		itb02g06020.t1	ItbGLR8	Chr02:3738325- 3741805
		itb06g17020.t1	ItbGLR20	Chr06:20979509 -20983377
Group Ⅲ AT2G17260.1/ATGLR3.1 AT4G35290.1/ATGLR3.2 AT1G42540.1/ATGLR3.3 AT1G05200.1/ATGLR3.4 AT2G32390.1/ATGLR3.5 AT3G51480.1/ATGLR3.6 AT2G32400.1/ATGLR3.7	I. batatas	g624.t1	IbGLR1	LG1:3537602 -3541417
		g641.t1	IbGLR2	LG1:3743910- 3748077
		g16777.t1	IbGLR8	LG5:1089614- 1093890
		g29862.t1	IbGLR9	LG7:33346445- 33350935
		g29863.t1	IbGLR10	LG7:33357235- 33361048
		g29864.t1	IbGLR11	LG7:33364092 -33368068
		g29866.t1	IbGLR12	LG7:33376123 -33380646
		g29867.t1	IbGLR13	LG7:33382329- 33389018
		g29868.t1	IbGLR14	LG7:33389361 33396398
		g29869.t1	IbGLR15	LG7:33396555 -33400688
		g30933.t1	IbGLR16	LG8:3690405 -3694900
		g30934.t1	IbGLR17	LG8:3698582 -3702890
		g37769.t1	IbGLR20	LG9:28384446 -28391340
		g37945.t1	IbGLR21	LG9:29750568- 29755777
		g53987.t1	IbGLR26	LG13:20895148 -20899555
		g54698.t1	IbGLR29	LG13:25402573- 25407661
	I. trifida	itf02g11260.t1	ItfGLR9	Chr02:9640759- 9646116
		itf02g16850.t1	ItfGLR12	Chr02:13306205- 13311711
		itf03g03530.t1	ItfGLR13	Chr03:1895727- 1899518
		itf03g03540.t1	ItfGLR14	Chr03:1900964 -1910526
		itf03g03550.t1	ItfGLR15	Chr03:1932323 -1936534
		itf10g01360.t1	ItfGLR21	Chr10:1121091- 1125108
		itf10g02220.t1	ItfGLR22	Chr10:1791654- 1795770
		itf11g05450.t1	ItfGLR24	Chr11:2815050- 2819933
		itf11g05460.t1	ItfGLR25	Chr11:2823385- 2827942
		itf12g01010.t1	ItfGLR26	Chr12:612529 617353
	I.triloba	itb02g06740.t1	ItbGLR9	Chr02:4226110- 4231535
		itb02g15200.t1	ItbGLR11	Chr02:11058024- 11062201
		itb03g03640.t1	ItbGLR12	Chr03:2134282- 2138865
		itb03g03650.t1	ItbGLR13	Chr03:2139357- 2143366
		itb03g03660.t1	ItbGLR14	Chr03:2145870- 2149329
		itb03g03670.t1	ItbGLR15	Chr03:2152052 -2155590
		itb03g03680.t1	ItbGLR16	Chr03:2162527- 2166492
		itb03g03690.t1	ItbGLR17	Chr03:2174289- 2178295
		itb05g22790.t1	ItbGLR19	Chr05:28073182- 28077464
		itb10g01270.t1	ItbGLR22	Chr10:932607 -937632
		itb10g02240.t1	ItbGLR23	Chr10:1873304 -1877413
		itb11g05660.t1	ItbGLR25	Chr11:3333543- 3338535
		itb11g05670.t1	ItbGLR26	Chr11:3348785- 3353696
		itb12g01010.t1	ItbGLR27	Chr12:711818- 716778
group Ⅳ	I .batatas	g54255.t1	IbGLR27	LG13:22758143- 22761858
	I. triloba	itb02g10360.t1	ItbGLR10	Chr02:6682317- 6685902
group Ⅴ	I .batatas	g34576.t1	IbGLR18	LG9:3489973 -3496997
		g34577.t1	IbGLR19	LG9:3497363- 3511497
		g54256.t1	IbGLR28	LG13:22766290- 22770568
	I. trifida	itf02g14910.t1	ItfGLR10	Chr02:11930729 -11934559
		itf02g14920.t1	ItfGLR11	Chr02:11938280- 11942012
		itf10g19620.t1	ItfGLR23	Chr10:21432969- 21436324
		itf00g32670.t1	ItfGLR32	Chr00:50656221 -50662213
	I. triloba	itb10g19690.t1	ItbGLR24	Chr10:25453571 -25457028
