# Supplementary material for: Genome-wide identification and expression analysis of the glutamate receptor gene family in sweet potato and its two diploid relatives
Source: Front Plant Sci. 2023 Dec 21;14:1255805. doi: 10.3389/fpls.2023.1255805 (PMC10764598; doi:10.3389/fpls.2023.1255805)
Supplement: Supplementary file 2 [file Table_2.xlsx]

## Sheet: Sheet2
Table S2 Primers used in this study.
Gene	Forward Primer	Reverse Primer
IbGLR10	TGATCCTATTCCGATCCATTACTTG	GGTGAAACAAAAACTTTAGCAACCA
IbGLR11	ATTAGGAGCGTGGTGCTTGT	CTGAGGGGCATCAACGTACC
IbGLR12	TGCCGCTGTGATAGGTTACA	GCTCTCCTAAATCCCCATCCG
IbGLR14	TGGGTGGAATCTAGGGTTTTGA	TGGGGCAAATGCCCAAAGTA
IbGLR16	GTGGTAGTCGTGCCTGTCAA	GAGAAAGAAAGCCCCGGTGA
IbGLR18	GAGAATTCGCATGCCTGCTC	GTCTCTCCGTCGGTCTTGTG
IbGLR26	CTTGGCAATAAGCGGTGAGC	GCGCGACTAGCCTTGATTTG
IbGLR37	CAACAGAACCACCTAGTCCAGA	ATGGGCTTCAGTTGTCTGCT
IbARF	CTTTGCCAAGAAGGAGATGC	TCTTGTCCTGACCACCAACA
